# Supplementary material for: Morphology, Molecular Genetics, and Bioacoustics Support Two New Sympatric Xenophrys Toads (Amphibia: Anura: Megophryidae) in Southeast China
Source: PLoS One. 2014 Apr 8;9(4):e93075. doi: 10.1371/journal.pone.0093075 (PMC3979665; doi:10.1371/journal.pone.0093075)
Supplement: Appendix S1 — Recordings of typical male advertisement calls of six Xenophrys species. (ZIP) [file pone.0093075.s001.zip]

Archive with 18 entries (15 files):
- Appendix S1/
- Appendix S1/.DS_Store
- __MACOSX/
- __MACOSX/Appendix S1/
- __MACOSX/Appendix S1/._.DS_Store
- Appendix S1/Xenophrys boettgeri(recorded by JHY).wav
- __MACOSX/Appendix S1/._Xenophrys boettgeri(recorded by JHY).wav
- Appendix S1/Xenophrys cheni (recorded by JZ).wav
- __MACOSX/Appendix S1/._Xenophrys cheni (recorded by JZ).wav
- Appendix S1/Xenophrys huangshanensis(recorded by JHY).wav
- __MACOSX/Appendix S1/._Xenophrys huangshanensis(recorded by JHY).wav
- Appendix S1/Xenophrys jinggangnensis(recorded by JZ).wav
- __MACOSX/Appendix S1/._Xenophrys jinggangnensis(recorded by JZ).wav
- Appendix S1/Xenophrys kuatunensis(recorded by JHY).wav
- __MACOSX/Appendix S1/._Xenophrys kuatunensis(recorded by JHY).wav
- Appendix S1/Xenophrys lini(recorded by JZ).wav
- __MACOSX/Appendix S1/._Xenophrys lini(recorded by JZ).wav
- __MACOSX/._Appendix S1
