# Supplementary material for: Morphology, Molecular Genetics, and Bioacoustics Support Two New Sympatric Xenophrys Toads (Amphibia: Anura: Megophryidae) in Southeast China
Source: PLoS One. 2014 Apr 8;9(4):e93075. doi: 10.1371/journal.pone.0093075 (PMC3979665; doi:10.1371/journal.pone.0093075)
Supplement: Table S1 — Morphology comparisons among Xenophrys species. Characters that differentiate Xenophrys lini sp. nov. and X. cheni sp. nov. from all 46 recognized Xenophrys species. (XLSX) [file pone.0093075.s005.xlsx]

## Sheet: Table S1
	SVL		Horn-like tubercle at edge of upper eyelid: large (++), small or indistinct (+), absent (‒)	Vomerine teeth: present (+), or absent (‒)	Tongue notched (++), feebly notched (+), or not notched (‒)	lateral fringes on toes wide (++), narrow (+), lacking (‒)	Toes: at least one-fourth webbed (+++), at most one-fourth webbed (++), with rudiment of web (+), or without web (‒)	Subarticular tubercles on toes: distinct (++), indistinct (+), or absent (‒)	Tympanum: eye ratio
	male	female
X. cheni sp.nov.	26.2–29.5	31.8–34.1	+	‒	++	++	+	+	0.41–0.54
X. lini sp.nov.	34.1–39.7	37.0–39.9	+	‒	‒	++	+	++	0.40–0.60
X. jinggangensis	35.1–36.7	38.4–41.6	++	+	‒	+	++	++	0.73–0.88
X. aceras	55.8–62.4	/	+	+	+ or ‒	/	+, or ++	‒	0.5–0.67
X.ancrae	39.1–45.3	48.9	+	+	+	‒	+	‒	0.5–0.63
X. auralensis	76.7	/	+	–	‒	+	+	+	0.6
X. baluensis	/	65	+	+	‒	/	+	‒	0.6
X. baolongensis	42–45	/	+	‒	+	‒	‒	‒	0.41
X. binchuanensis	32–36	40.2–42.5	‒	‒	+ or ‒	++	+	‒	0.33–0.50
X. binlingensis	45.1–51	/	‒	‒	+	/	+	++	0.47–0.52
X. boettgeri	34.5–37.8	39.7–46.8	+	‒	+	++	+	‒	0.40–0.67
X. brachykolos	33.7–39.3	33.9–45.9	+	‒	‒	‒	++	+	> 0.5
X. caudoprocta	81.3	/	++	+	‒	/	+	‒	0.5
X. damrei	57.1	69.1	‒	+	++	‒	+	‒	0.58
X. daweimontis	34–37	40–46	+	+	/	‒	‒	‒	?
X. dringi	43–47	55	+	‒	++	‒	‒	+	tympanum small
X. gigantica	80.5–107	110.4–115.4	‒	‒	++	++	+	‒	tympanum hidden
X. glandulosa	76–81	77–100	+	+	+	++	+	‒	0.5
X. huangshanensis	36–41.6	44.2	+	‒	+	‒	‒	++	<0.5
X. jingdongensis	53–56.5	63.5	+	+	+	++	+++	‒	/
X. kuatunensis	26.2–29.6	37.4	+	‒	+	+	‒	‒	0.44
X. lekaguli	55.6–66.6	71.8–94	+	+	‒	‒	+	‒	0.59–0.74
X. longipes	47	65	+	+	+	/	+	‒	0.6–0.67
X. major	77	94	+	+	+ or ‒	+	+++	‒	0.5
X. mangshanensis	62.5	73	+	+	+	‒	‒	‒	/
X. medogensis	57.2–68	/	+	+	+	‒	+ or ‒	‒	0.4
X. minor	32.2–40.5	42–48.2	+	‒	+	‒	+	‒	0.68
X. nankiangensis	/	44–52.9	‒	‒	+	+	+	‒	tympanum hidden
X. omeimontis	56–59.5	68–72.5	+	+	+	+	+	++	/
X. oropedion	32.8–39.2	44.1–48.7	+	+	+	‒	‒	‒	0.54–0.69
X. pachyproctus	35.3–36.2	35.8	‒	+	+	‒	‒	‒	0.29
X. palpebralespinosa	36.2–38	/	++	+	‒	++	+++	‒	tympanum small
X. parallela	39.4–47.6	/	++	+	++	‒	+	‒	tympanum small
X. parva	37–44	45–54	+	+	‒	‒	+ or ‒	‒	0.4
X. robusta	/	114	/	+	+	/	+	‒	0.5
X. sangzhiensis	54.7	/	+	+	+	+	+	++	0.62
X. serchhipii	37.05		/	+	/	/	+	+	0.39
X. shapingensis	66–84	77–104	‒	‒	+	++	+++	‒	tympanum hidden
X. shuichengensis	99.8–115.6	102–118.3	++	‒	+	++	+++	‒	0.67
X. spinata	47.2–54.4	54–55	‒	‒	+	++	+++	++	0.43
X. takensis	47.3–53	72.9	‒	+	‒	‒	+	‒	0.71
X. tuberogranulatus	33.2–39	50.5	+ or ‒	‒	‒	‒	+	‒	0.5
X. wawuensis	34.4–42.8	47–49.8	‒	‒	+	‒	+	‒	0.33
X. wuliangshanensis	27.3–31.6	41.3	‒	‒	+ or ‒	‒	‒	‒	0.5
X. wushanensis	30.4–35.5	38.4	‒	‒	‒	‒ (in female), ++ (in male)	+	++	0.5
X. vegrandis	27.5–30.6	/	+	‒	+	++	+	‒	0.44–0.56
X. zhangi	32.5–37.2	/	‒	+	+	+	‒	‒	0.5
X. zunhebotoensis	30	39	/	+	/	/	/	/	0.54–0.69
